# Supplementary material for: Natural variation of gene models in Drosophila melanogaster
Source: BMC Genomics. 2015 Mar 17;16(1):198. doi: 10.1186/s12864-015-1415-6 (PMC4373058; doi:10.1186/s12864-015-1415-6)
Supplement: Additional file 1: Table S1. — List of D. melanogaster strains used in the study. Table S2. Sets of splicing junctions (introns) and the alternative splicing events. Splicing junction were filtered by coverage (minimal coverage of 10 reads in at least one analyzed genotype). Splicing events were filtered by Ψ-values (Ψ-values less than 0.9 and more than 0.1 in at least one genotype). Table S3. List of identified genotype-specific splicing events and associated sQTL. * – p-values for EMMA and λ-values are available only for sQTL detected by EMMA. ** – p-values for Fisher’s exact test (FET) are available only for sQTL in canonical splicing dinucleotides. *** – total number of inclusion (i) and exclusion (e) reads across all F1-hybrids. Table S4. Primer sequences and specific annealing conditions for RT-PCR experiments. [file 12864_2015_1415_MOESM1_ESM.xlsx]

## Sheet: Supplementary Table 1
Supplementary Table 1: List of D. melanogaster strains used in the study.
Lines	Uniquely mapped paired-end reads
Raleigh_101	11357123
Raleigh_109	9837636
Raleigh_136	3996826
Raleigh_138	2245838
Raleigh_158	2348564
Raleigh_195	4885980
Raleigh_208	13539997
Raleigh_21	3271369
Raleigh_217	8146895
Raleigh_280	6979966
Raleigh_287	4409075
Raleigh_309	4046663
Raleigh_315	13886560
Raleigh_324	14400547
Raleigh_332	5647967
Raleigh_335	9514528
Raleigh_340	3241667
Raleigh_350	9150230
Raleigh_356	4642392
Raleigh_358	12924448
Raleigh_360	9192630
Raleigh_362	9039785
Raleigh_365	16580819
Raleigh_367	4079297
Raleigh_371	16530140
Raleigh_373	13423208
Raleigh_374	7409034
Raleigh_377	2244468
Raleigh_38	1991002
Raleigh_380	41281505
Raleigh_391	6973729
Raleigh_392	9125765
Raleigh_427	19384540
Raleigh_437	12476880
Raleigh_440	13511194
Raleigh_443	7216404
Raleigh_486	3491515
Raleigh_491	21804852
Raleigh_502	12556446
Raleigh_517	11482173
Raleigh_535	4882221
Raleigh_555	7918790
Raleigh_584	2245121
Raleigh_705	6809641
Raleigh_714	14249233
Raleigh_732	7898299
Raleigh_737	8929264
Raleigh_790	4610827
Raleigh_799	25625475
Raleigh_808	6758053
Raleigh_821	6510973
Raleigh_83	7095459
Raleigh_85	11200410
Raleigh_850	4288309
Raleigh_852	9937895
Raleigh_853	5530054
Raleigh_857	4371371
Raleigh_900	5168764
Raleigh_93	1393026
Winters_114	7269835
Winters_23	11508543
Winters_26	6179238
Winters_35	2317010
Winters_36	6720864
Winters_38	20666796
Winters_50	12206394
Winters_52	23468623
Winters_54	1326723
Winters_55	25278769
Winters_59	12623479
Winters_62	15243306
Winters_63	19812770
Winters_64	9480713
Winters_66	8153832
Winters_67	6091659
Winters_68	18836494
Winters_74	4918187
Winters_76	15780392
Winters_79	20644551
Winters_80	9315957
Winters_82	17683148

## Sheet: Supplementary Table 2
Supplementary Table 2: Sets of splicing junctions (introns) and the alternative splicing events.
Splicing junction were filtered by coverage (minimal coverage of 10 reads in at least one analyzed genotype).
Splicing events were filtered by Ψ-values (Ψ-values less than 0.9 and more than 0.1 in at least one genotype).
Introns (SJ)	before filtering	after filtering
annotated introns	57330	41333
unannotated introns	100751	2238
Total number	158081	43571
AS-events	before filtering	after filtering
alternative donor sites	1383	1262
alternative acceptor sites	939	864
exon skipping	653	618
Total number	2975	2744

## Sheet: Supplementary Table 3
Supplementary Table 3. List of identified genotype-specific splicing events and associated sQTL.
* - p-values and q-values for EMMA, and λ-values are available only for sQTL detected by EMMA
** - p-values and q-values for Fisher`s exact test (FET) are available only for sQTL in canonical splicing dinucleotides
*** - total number of inclusion (i) and exclusion (e) reads across all F1-hybrids
event ID	gene	type	chr	str	SJ	sQTL	MAF	p-value (EMMA)*	q-value (EMMA)*	p-value (FET)**	q-value (FET)**	ΔΨ	λ*	i***	e***
a1000	slik	altAcc	chr2R	-	20289009-20289185,20288968-20289185	chr2R:20289033	0.272727	2.66015e-10	1.27942e-06	NA	NA	0.107626	1.00206	3109	226
a1000	slik	altAcc	chr2R	-	20289009-20289185,20288968-20289185	chr2R:20289411	0.25974	2.21023e-09	6.48192e-06	NA	NA	0.108264	1.00206	3109	226
a1000	slik	altAcc	chr2R	-	20289009-20289185,20288968-20289185	chr2R:20289604	0.253333	1.49656e-09	4.614e-06	NA	NA	0.115361	1.00206	3109	226
a1015	NKAIN	altDonM	chr2R	+	20769206-20770153,20769150-20770153	chr2R:20769150	0.0625	NA	NA	1.51795e-51	8.87416e-51	0.447917	NA	123	1883
a1096	R	altDon	chr3L	-	1861677-1862060,1861677-1862064	chr3L:1862031	0.1875	9.14135e-11	4.99617e-07	NA	NA	0.37931	0.98751	7070	390
a1096	R	altDon	chr3L	-	1861677-1862060,1861677-1862064	chr3L:1862064	0.17284	6.30662e-12	5.41649e-08	0	0	0.37947	0.98751	7070	390
a1116	msn	altDonM	chr3L	-	2585739-2586346,2585739-2586402	chr3L:2586345	0.0246914	NA	NA	4.45055e-24	1.20801e-23	0.143773	NA	17	2415
a1219	Dbi	altDon	chr3L	+	7125093-7125748,7125009-7125748	chr3L:7125094	0.0375	NA	NA	4.06339e-293	1.02939e-291	0.245902	NA	218	15724
a1279	CG6282	altDon	chr3L	+	8598015-8602833,8597959-8602833	chr3L:8597959	0.0632911	NA	NA	0.000271507	0.000375173	0.142857	NA	1632	264
a1286	mRpL12	altDon	chr3L	+	8949984-8950035,8949980-8950035	chr3L:8949981	0.0526316	NA	NA	1.06523e-33	4.04787e-33	0.341532	NA	75	2465
a1348	CG7560	altAcc	chr3L	+	11418790-11418850,11418790-11418853	chr3L:11418850	0.0769231	7.40053e-07	0.000999819	1.84487e-49	1.0015e-48	0.143939	1.01594	39	4184
a1352	CG32085	altDon	chr3L	-	11668766-11673051,11668766-11673143	chr3L:11673051	0.0128205	NA	NA	2.4746e-25	6.96554e-25	0.52898	NA	2214	337
a1406	Hsc70Cb	altDon	chr3L	+	14030237-14030577,14030212-14030577	chr3L:14030213	0.0125	NA	NA	0.00525633	0.00700844	0.262745	NA	1706	1922
a1422	Pex3	altDon	chr3L	+	15137650-15137768,15137636-15137768	chr3L:15137301	0.394366	5.25113e-07	0.000779501	NA	NA	0.232759	0.974855	796	1600
a1422	Pex3	altDon	chr3L	+	15137650-15137768,15137636-15137768	chr3L:15137554	0.410959	5.76816e-07	0.000845809	NA	NA	0.224558	0.974855	796	1600
a1422	Pex3	altDon	chr3L	+	15137650-15137768,15137636-15137768	chr3L:15137635	0.350649	1.21784e-07	0.000223212	NA	NA	0.237808	0.974855	796	1600
a1422	Pex3	altDon	chr3L	+	15137650-15137768,15137636-15137768	chr3L:15137953	0.342105	7.77362e-10	3.01516e-06	NA	NA	0.340909	0.974855	796	1600
a1422	Pex3	altDon	chr3L	+	15137650-15137768,15137636-15137768	chr3L:15138036	0.346154	2.85874e-09	7.99385e-06	NA	NA	0.295455	0.974855	796	1600
a1429	CG18081	altAcc	chr3L	-	15827984-15828293,15827980-15828293	chr3L:15827984	0.0123457	NA	NA	6.67396e-33	2.41534e-32	0.581479	NA	4945	1061
a162	CG11050	altDonM	chr2L	+	6611270-6612484,6611269-6612484	chr2L:6611270	0.0123457	NA	NA	6.20222e-58	4.71369e-57	0.5	NA	34	2708
a1663	CG2082	altDon	chr3R	-	1602848-1603311,1602848-1603416	chr3R:1603311	0.0123457	NA	NA	2.45439e-17	5.18149e-17	0.536413	NA	2277	105
a1810	CG3532	altAcc	chr3R	+	7840163-7840225,7840163-7840234	chr3R:7840224	0.0123457	NA	NA	2.44021e-17	5.18149e-17	0.521739	NA	1201	22
a1819	Octbeta3R	altDon	chr3R	-	8348382-8373008,8348382-8373012	chr3R:8373011	0.0625	NA	NA	8.30521e-16	1.66104e-15	0.375	NA	1051	30
a1837	CG14372	altAcc	chr3R	+	9278153-9281487,9278153-9281494	chr3R:9281487	0.0123457	NA	NA	8.34056e-60	7.04314e-59	0.488889	NA	44	1884
a1848	lkb1	altAcc	chr3R	+	9502667-9502737,9502667-9502743	chr3R:9502736	0.186667	NA	NA	6.93205e-24	1.81668e-23	0.532277	NA	1050	171
a1925	CG10311	altDon	chr3R	-	12178082-12182521,12178082-12182531	chr3R:12182531	0.0125	NA	NA	8.93178e-17	1.83464e-16	0.413793	NA	737	12
a1945	Dscam3	altDon	chr3R	-	13329906-13331314,13329906-13331338	chr3R:13331337	0.287671	NA	NA	4.39183e-23	1.07671e-22	0.551327	NA	554	146
a2016	CG31205	altAcc	chr3R	+	16557438-16557494,16557438-16557700	chr3R:16557674	0.0909091	3.31945e-07	0.000539366	NA	NA	0.298195	0.974278	11582	694
a2016	CG31205	altAcc	chr3R	+	16557438-16557494,16557438-16557700	chr3R:16557675	0.102564	1.67302e-07	0.000291541	NA	NA	0.293258	0.974278	11582	694
a2016	CG31205	altAcc	chr3R	+	16557438-16557494,16557438-16557700	chr3R:16557676	0.113924	2.87564e-08	6.06609e-05	NA	NA	0.298195	0.974278	11582	694
a2016	CG31205	altAcc	chr3R	+	16557438-16557494,16557438-16557700	chr3R:16557679	0.135802	5.87682e-09	1.57029e-05	NA	NA	0.299485	0.974278	11582	694
a2052	CG7084	altAcc	chr3R	+	18127994-18128263,18127994-18128305	chr3R:18128262	0.0123457	NA	NA	2.91062e-23	7.37357e-23	0.354839	NA	3109	11
a211	CG17292	altDon	chr2L	+	8370646-8372457,8370642-8372457	chr2L:8370614	0.253333	8.50583e-08	0.00016234	NA	NA	0.361818	1.02966	187	2500
a2145	CG33494	altDon	chr3R	-	21320143-21320838,21320143-21320850	chr3R:21320850	0.0379747	NA	NA	4.97393e-56	3.2503e-55	0.251111	NA	5084	37
a2151	CLS	altAcc	chr3R	-	21511428-21511489,21511425-21511489	chr3R:21511429	0.037037	NA	NA	2.15362e-35	9.62794e-35	0.235256	NA	27	2474
a2159	boss	altDonM	chr3R	+	21787766-21789163,21787755-21789163	chr3R:21787757	0.253333	5.45442e-06	0.00560001	NA	NA	0.161404	1.05619	1365	252
a2170	scrib	altDonM	chr3R	+	22362324-22363092,22362254-22363092	chr3R:22361819	0.47619	1.05576e-05	0.00954471	NA	NA	0.174659	0.996008	1602	394
a2170	scrib	altDonM	chr3R	+	22362324-22363092,22362254-22363092	chr3R:22361884	0.485714	7.74174e-06	0.0072724	NA	NA	0.150111	0.996008	1602	394
a2170	scrib	altDonM	chr3R	+	22362324-22363092,22362254-22363092	chr3R:22361955	0.5	9.25068e-06	0.00849085	NA	NA	0.147717	0.996008	1602	394
a2170	scrib	altDonM	chr3R	+	22362324-22363092,22362254-22363092	chr3R:22362020	0.459459	2.78646e-06	0.0031608	NA	NA	0.167972	0.996008	1602	394
a2170	scrib	altDonM	chr3R	+	22362324-22363092,22362254-22363092	chr3R:22362198	0.4	3.04438e-08	6.31132e-05	NA	NA	0.190621	0.996008	1602	394
a2170	scrib	altDonM	chr3R	+	22362324-22363092,22362254-22363092	chr3R:22362248	0.386667	3.84743e-08	7.84093e-05	NA	NA	0.190621	0.996008	1602	394
a2170	scrib	altDonM	chr3R	+	22362324-22363092,22362254-22363092	chr3R:22362304	0.356164	8.05571e-09	1.97677e-05	NA	NA	0.201849	0.996008	1602	394
a2170	scrib	altDonM	chr3R	+	22362324-22363092,22362254-22363092	chr3R:22362371	0.364865	6.98469e-09	1.81612e-05	NA	NA	0.195038	0.996008	1602	394
a2170	scrib	altDonM	chr3R	+	22362324-22363092,22362254-22363092	chr3R:22362379	0.373333	7.09892e-09	1.81612e-05	NA	NA	0.195038	0.996008	1602	394
a2173	scrib	altAcc	chr3R	+	22400760-22400877,22400760-22400886	chr3R:22400877	0.0246914	NA	NA	1.79679e-93	2.43113e-92	0.419512	NA	62	3868
a2182	sda	altAcc	chr3R	+	22741631-22742224,22741631-22742228	chr3R:22742223	0.0759494	NA	NA	3.2498e-18	7.48439e-18	0.280303	NA	1188	42
a2195	Tusp	altDon	chr3R	+	23435254-23441014,23434292-23441014	chr3R:23435256	0.289474	2.19245e-06	0.00255942	NA	NA	0.139035	0.992343	227	1361
a2217	Apc	altAcc	chr3R	-	24662408-24662620,24662402-24662620	chr3R:24662408	0.0740741	NA	NA	1.91931e-93	2.43113e-92	0.436364	NA	2230	97
a2227	CG11880	altDon	chr3R	+	24949212-24949522,24949202-24949522	chr3R:24949203	0.361111	NA	NA	8.01591e-35	3.20636e-34	0.671875	NA	537	302
a223	CG34398	altAcc	chr2L	+	8927004-8927173,8927004-8927179	chr2L:8927172	0.283784	2.3314e-06	0.00269545	2.91712e-72	3.16716e-71	0.357143	0.973255	155	1597
a2261	Fer1HCH	altAccM	chr3R	-	26213325-26213496,26213273-26213496	chr3R:26212982	0.27027	2.2403e-10	1.12239e-06	NA	NA	0.131663	1.00752	2264	19349
a2261	Fer1HCH	altAccM	chr3R	-	26213325-26213496,26213273-26213496	chr3R:26213163	0.253333	1.38444e-13	2.08081e-09	NA	NA	0.122982	1.00752	2264	19349
a2261	Fer1HCH	altAccM	chr3R	-	26213325-26213496,26213273-26213496	chr3R:26213276	0.260274	5.17021e-14	1.24333e-09	NA	NA	0.140781	1.00752	2264	19349
a2261	Fer1HCH	altAccM	chr3R	-	26213325-26213496,26213273-26213496	chr3R:26213336	0.12	1.08858e-09	3.71492e-06	NA	NA	0.167758	1.00752	2264	19349
a2265	PH4alphaEFB	altAcc	chr3R	+	26292097-26299755,26292097-26299757	chr3R:26299539	0.253333	1.22522e-07	0.000223212	NA	NA	0.471163	1.01185	2432	663
a2265	PH4alphaEFB	altAcc	chr3R	+	26292097-26299755,26292097-26299757	chr3R:26299689	0.342466	1.5611e-09	4.69266e-06	NA	NA	0.471163	1.01185	2432	663
a235	Eaat1	altAccM	chr2L	+	9333828-9338004,9333828-9338006	chr2L:9338004	0.0375	NA	NA	2.07947e-158	3.951e-157	0.318182	NA	99	10392
a2433	CG5273	altAccM	chrX	+	653719-653787,653719-653808	chrX:653808	0.0246914	NA	NA	5.47498e-10	9.04562e-10	0.132857	NA	14310	6444
a245	CG5850	altAcc	chr2L	-	9961618-9961728,9961615-9961728	chr2L:9961618	0.0886076	NA	NA	4.8867e-06	7.42778e-06	0.150867	NA	1175	1077
a248	Npc1a	altDon	chr2L	-	10217181-10217340,10217181-10217352	chr2L:10217351	0.287671	8.77879e-11	4.99617e-07	5.13205e-56	3.2503e-55	0.111111	0.990595	3909	127
a2557	Marf	cass	chrX	+	6262091-6262364,6262091-6262558,6262377-6262558	chrX:6262531	0.4	2.75858e-09	7.89742e-06	NA	NA	0.152654	0.996927	1270	9084
a2557	Marf	cass	chrX	+	6262091-6262364,6262091-6262558,6262377-6262558	chrX:6262550	0.474359	3.81956e-18	1.53088e-13	NA	NA	0.161263	0.996927	1270	9084
a2557	Marf	cass	chrX	+	6262091-6262364,6262091-6262558,6262377-6262558	chrX:6262561	0.473684	3.4808e-18	1.53088e-13	NA	NA	0.164013	0.996927	1270	9084
a2557	Marf	cass	chrX	+	6262091-6262364,6262091-6262558,6262377-6262558	chrX:6262567	0.460526	8.73574e-19	1.05038e-13	NA	NA	0.162612	0.996927	1270	9084
a2557	Marf	cass	chrX	+	6262091-6262364,6262091-6262558,6262377-6262558	chrX:6262624	0.448718	5.45616e-16	1.64012e-11	NA	NA	0.159471	0.996927	1270	9084
a268	CG7299	altDon	chr2L	-	10684108-10684167,10684108-10684263	chr2L:10684167	0.0149254	NA	NA	6.70599e-07	1.04011e-06	0.148936	0.995678	785	4353
a268	CG7299	altDon	chr2L	-	10684108-10684167,10684108-10684263	chr2L:10684169	0.28125	1.09975e-06	0.00139615	NA	NA	0.175676	0.995678	785	4353
a268	CG7299	altDon	chr2L	-	10684108-10684167,10684108-10684263	chr2L:10684170	0.30303	5.73371e-06	0.00579346	NA	NA	0.175676	0.995678	785	4353
a2745	Yippee	altDon	chrX	-	13281074-13281149,13281074-13281218	chrX:13281149	0.0123457	NA	NA	1.38072e-43	6.99563e-43	0.571429	NA	20	3643
a2770	rut	altDonM	chrX	-	14718961-14719778,14718961-14719989	chrX:14719989	0.461538	2.4408e-07	0.000413355	2.22562e-39	1.05717e-38	0.283764	0.992184	1304	251
a292	bun	altAcc	chr2L	-	12537423-12537634,12537420-12537634	chr2L:12537423	0.0123457	NA	NA	4.44511e-35	1.87682e-34	0.355556	NA	16	5385
a294	CG9934	altAcc	chr2L	-	13018178-13018789,13018175-13018789	chr2L:13018178	0.0246914	NA	NA	9.70959e-06	1.41909e-05	0.276016	NA	1400	725
a2947	Cbs	cass	chrX	+	20916377-20917784,20916377-20918214,20918145-20918214	chrX:20917784	0.246914	NA	NA	6.00141e-18	1.34149e-17	0.378205	NA	165	1009
a2947	Cbs	cass	chrX	+	20916377-20917784,20916377-20918214,20918145-20918214	chrX:20918145	0.227848	NA	NA	1.07688e-14	2.04607e-14	0.319872	NA	165	1009
a2973	CG17162	altDonM	chrXHet	-	69232-71032,69232-75250	chrXHet:75250	0.0987654	NA	NA	0.000139056	0.000195709	0.185661	NA	447	754
a315	nimB4	altDon	chr2L	-	13968836-13968896,13968836-13968933	chr2L:13968932	0.0512821	NA	NA	1.99629e-27	6.59642e-27	0.2	NA	2186	24
a531	Cirl	altDon	chr2R	+	4502769-4502911,4502755-4502911	chr2R:4502891	0.328767	9.12685e-07	0.00120595	NA	NA	0.493108	1.03107	599	2126
a56	CG9894	altDon	chr2L	+	2752841-2753371,2752838-2753371	chr2L:2752841	0.0625	2.99816e-06	0.00330733	0	0	0.523727	1.01458	17473	734
a573	CG1516	cass	chr2R	-	5740711-5741187,5740711-5742015,5741236-5742015	chr2R:5740777	0.148649	3.49068e-09	9.53909e-06	NA	NA	0.191679	1.0029	6741	8125
a573	CG1516	cass	chr2R	-	5740711-5741187,5740711-5742015,5741236-5742015	chr2R:5741204	0.256757	7.26283e-07	0.000999819	NA	NA	0.16298	1.0029	6741	8125
a573	CG1516	cass	chr2R	-	5740711-5741187,5740711-5742015,5741236-5742015	chr2R:5741458	0.246753	1.00272e-06	0.00129642	NA	NA	0.188595	1.0029	6741	8125
a573	CG1516	cass	chr2R	-	5740711-5741187,5740711-5742015,5741236-5742015	chr2R:5741733	0.405405	6.55591e-07	0.000949738	NA	NA	0.166947	1.0029	6741	8125
a573	CG1516	cass	chr2R	-	5740711-5741187,5740711-5742015,5741236-5742015	chr2R:5742476	0.272727	1.07278e-08	2.52924e-05	NA	NA	0.217864	1.0029	6741	8125
a625	Sod3	cass	chr2R	-	7269823-7271246,7269823-7271519,7271376-7271519	chr2R:7271328	0.1	1.66661e-06	0.00200394	NA	NA	0.147999	1.00186	206	4596
a699	VGAT	altAcc	chr2R	-	10087805-10087873,10087802-10087873	chr2R:10087806	0.0126582	NA	NA	5.23777e-27	1.6475e-26	0.245283	NA	13	5236
a760	Asph	altAcc	chr2R	+	12000036-12000093,12000036-12000096	chr2R:11999978	0.487179	1.10863e-07	0.000208285	NA	NA	0.165431	1.01355	1895	657
a760	Asph	altAcc	chr2R	+	12000036-12000093,12000036-12000096	chr2R:12000054	0.378378	4.04566e-08	8.10751e-05	NA	NA	0.16979	1.01355	1895	657
a760	Asph	altAcc	chr2R	+	12000036-12000093,12000036-12000096	chr2R:12000064	0.402778	2.715e-08	5.82949e-05	NA	NA	0.170078	1.01355	1895	657
a760	Asph	altAcc	chr2R	+	12000036-12000093,12000036-12000096	chr2R:12000085	0.483871	4.86068e-07	0.000742079	NA	NA	0.173483	1.01355	1895	657
a790	Psi	altAccM	chr2R	-	12752542-12752596,12752539-12752596	chr2R:12752188	0.454545	4.94615e-11	3.30403e-07	NA	NA	0.276107	0.995241	2315	2605
a790	Psi	altAccM	chr2R	-	12752542-12752596,12752539-12752596	chr2R:12752487	0.430556	4.11339e-11	3.09121e-07	NA	NA	0.287022	0.995241	2315	2605
a790	Psi	altAccM	chr2R	-	12752542-12752596,12752539-12752596	chr2R:12752539	0.426667	4.14241e-12	3.83142e-08	3.3908e-67	3.22126e-66	0.28466	0.995241	2315	2605
a790	Psi	altAccM	chr2R	-	12752542-12752596,12752539-12752596	chr2R:12752864	0.454545	8.32317e-11	4.99617e-07	NA	NA	0.271927	0.995241	2315	2605
a790	Psi	altAccM	chr2R	-	12752542-12752596,12752539-12752596	chr2R:12752883	0.448718	3.71345e-11	2.9767e-07	NA	NA	0.273077	0.995241	2315	2605
a790	Psi	altAccM	chr2R	-	12752542-12752596,12752539-12752596	chr2R:12752889	0.448718	7.3665e-11	4.66183e-07	NA	NA	0.266667	0.995241	2315	2605
a790	Psi	altAccM	chr2R	-	12752542-12752596,12752539-12752596	chr2R:12753093	0.450704	1.64614e-08	3.6654e-05	NA	NA	0.261292	0.995241	2315	2605
a838	CG43066	altDon	chr2R	+	14404012-14406645,14402350-14406645	chr2R:14403552	0.184211	2.96001e-10	1.36889e-06	NA	NA	0.108742	1.01713	155	4107
a838	CG43066	altDon	chr2R	+	14404012-14406645,14402350-14406645	chr2R:14403594	0.189189	1.38805e-09	4.39208e-06	NA	NA	0.108742	1.01713	155	4107
a838	CG43066	altDon	chr2R	+	14404012-14406645,14402350-14406645	chr2R:14403652	0.240506	1.94962e-10	1.01923e-06	NA	NA	0.108108	1.01713	155	4107
a838	CG43066	altDon	chr2R	+	14404012-14406645,14402350-14406645	chr2R:14403657	0.2125	4.49084e-11	3.17635e-07	NA	NA	0.108742	1.01713	155	4107
a866	CG10737	altDonM	chr2R	+	15060427-15060936,15060394-15060936	chr2R:15060394	0.0379747	NA	NA	2.84094e-26	8.30429e-26	0.266331	NA	1918	6409
a885	Obp56g	altAcc	chr2R	-	15671404-15671468,15671401-15671468	chr2R:15671406	0.05	1.08079e-05	0.00969809	NA	NA	0.161847	1.04214	21174	28991
a929	CG34370	altAcc	chr2R	-	17925225-17926860,17925222-17926860	chr2R:17925226	0.226667	NA	NA	2.0087e-11	3.46957e-11	0.203744	NA	295	1166

## Sheet: Supplementary Table 4
Supplementary Table 4: Primer sequences and specific annealing conditions for RT-PCR experiments.
gs-AS-event	Forward primer	Reverse primer	Annealing (C)
a2016	CGATGTGGTCTCGTAAGCTC	GACTGCGCTGACAAGATTGA	60
a1219	CACTGTTTAGTTCTGTGGCAAA	GCTTGAACAGGGCGTACAG	55
a625	CAATCAGTACCCAATTAT	CACAGAGTGCCAGGCTAACA	50
